# Supplementary material for: Pathology and parasitology of free-ranging coyotes from Tennessee and South Carolina
Source: PLoS One. 2025 Feb 10;20(2):e0318645. doi: 10.1371/journal.pone.0318645 (PMC11809884; doi:10.1371/journal.pone.0318645)
Supplement: S1 Table — (XLSX) [file pone.0318645.s001.xlsx]

## Sheet: Data
Number	Date	Location	Sex	Weight	BCS	Heart Weight (kg)	Heart Percentage to Body Weight	Liver Weight (kg)	Liver Percentage to Body Weight	Heartworms?	HWtotal	M_HW	F_HW	Stomach contents (when identifiable)	Stomach contents: Mammal	Stomach contents: Bird	Stomach contents: Vegetation	Stomach contents: Human-associated	Chagas StatPak	T. cruzi ICT	IFA	Toxo	Distemper CT value
TNCoyo-7	Dec 1 2020	U	U	NA, only intestines and heart						No	0								positive (1)	NA not enough sample		1:50	NA
TN Coyo-10	May 1 2021	U	F	NA, only intestines and heart						No	0								NA, no serum	NA, no serum	NA, no serum	NA, no serum	NA
TN Coyo-11	May 1 2021	U	M	NA, only intestines and heart						Yes	43	19	24						NA, no serum	NA, no serum	NA, no serum	NA, no serum	NA
TNCoyo-1	Aug 1 2021	Campbell Co in WMA	M	9.67	4/9	0.06	0.00620476	0.28	0.0289555	No	0								N			1:100	NA
TNCoyo-2	Aug 1 2021	Campbell Co in WMA	M	15.99	4/9	0.12	0.00750469	0.32	0.0200125	Yes	2	1	1						NA, no serum	NA, no serum	NA, no serum	NA, no serum	NA
TNCoyo-3	Aug 1 2021	Campbell Co in WMA	M	9.85	3/9	0.06	0.00609137	0.22	0.022335	Yes	7	5	2	GI - aluminum foil and fluid	0	0	0	1	N			1:50	NA
TNCoyo-4	Aug 1 2021	Campbell Co in WMA	F	12.5	4/9	0.1	0.008	0.26	0.0208	No	0								N			1:100	NA
TNCoyo-5	Aug 1 2021	Campbell Co in WMA	M	20.53	6/9	0.16	0.00779347	0.34	0.0165611	Yes	11	5	6	GI - stuffing like from a pillow or stuffed animal	0	0	0	1	N			1:50	NA
TNCoyo-6	Aug 1 2021	Knox Co, TN	M	14.79	4/9	0.12	0.00811359	0.34	0.0229885	Yes	35	22	13	GI - compost (mostly orange peels)	0	0	0	1	N			Neg	NA
TN Coyo-8	April 24 2021	Wayne Co, TN	M	16.1	3/9	0.14	0.00869565	0.38	0.0236025	No	0			GI- grass and brown liquid digesta	0	0	1	0	NA, no serum	NA, no serum	NA, no serum	NA, no serum	30.05
TN Coyo-9	April 24 2021	Wayne Co, TN	F	13.44	5/9	0.12	0.00892857	0.28	0.0208333	No	0			GI - pieces of a rat in 3 parts	1	0	0	0	NA, no serum	NA, no serum	NA, no serum	NA, no serum	Neg
TN Coyo 21-108	June 1 2021	Knox Co, TN	F	10.4	1/5	NA	NA	0.38	0.0365385	Yes	24	10	14						NA, no serum	NA, no serum	NA, no serum	NA, no serum	14.9
TN Coyo-12	Jan 16 2022	Knox Co, TN	F	13.05	3.5/9	0.1	0.00766284	NA	NA	No	0								NA, no serum	NA, no serum	NA, no serum	NA, no serum	NA
TN Coyo-13	Jan 16 2022	Knox Co, TN	M	18	6/9	0.12	0.00666667	0.24	0.0133333	No	0								NA, no serum	NA, no serum	NA, no serum	NA, no serum	NA
TN Coyo-14	Jan 25 2022	Knox Co, TN	M	14.7	4/9	0.141	0.00959184	0.296	0.0201361	Yes	1	1	0						positive (1)	NA not enough sample		1:400	Neg
TN Coyo-15	Jan 26 2022	Knox Co, TN	M	14.88	5/9	0.124	0.00833333	0.26	0.0174731	No	0								N			1:100	Neg
TN Coyo-16	Jan 26 2022	Campbell Co, TN	M	12.2	4/9	0.095	0.00778689	0.44	0.0360656	Yes	9	2	7	GI fur and numerous Physaloptera	1	0	0	0	N			1:800	Neg
TN Coyo-17	Jan 27 2022	Campbell Co, TN	F	12.6	4/9	0.1	0.00793651	0.38	0.0301587	No	0								N			1:3200	Neg
TN Coyo-18	Jan 31 2022	Campbell Co, TN	F	10	4/9	0.085	0.0085	0.22	0.022	No	0								N			1:1600	Neg
TN Coyo-19	Jan 31 2022	Campbell Co, TN	M	11.7	4/9	0.095	0.00811966	0.28	0.0239316	No	0			GI fur and neonate rodent pieces	1	0	0	0	N			1:1600	Neg
TN Coyo-20	Jan 31 2022	Campbell Co, TN	M	11.8	3/9	0.098	0.00830508	0.28	0.0237288	Yes	32	15	17	GI fur and mammal bones	1	0	0	0	postivie (2)	Neg	Neg	1:1600	Neg
TN Coyo-21	Jan 31 2022	Campbell Co, TN	M	17.9	4/9	0.16	0.00893855	0.42	0.0234637	No	0			GI fur and grass	1	0	1	0	positive (1)	Neg	Neg	Neg	Neg
TN Coyo-22	Jan 31 2022	Campbell Co, TN	F	10.2	4/9	0.115	0.0112745	0.28	0.027451	Yes	13	8	5	GI fur and mammal bones	1	0	0	0	positive (2)	Neg	Neg	1:400	Neg
TN Coyo-23	Jan 31 2022	Campbell Co, TN	M	13.2	4/9	0.132	0.01	0.26	0.019697	Yes	1	1	0	GI fur and brown ingesta	1	0	0	0	N			1:800	Neg
TN Coyo-24	Feb 1 2022	Knox Co, TN	M	14.4	4/9	0.112	0.00777778	0.36	0.025	No	0			GI fur, straw, and small bones	1	0	1	0	N			1:1600	Neg
TN Coyo-25	Feb 19 2022	Campbell Co, TN	F	14.6	4/9	0.135	0.00924658	0.46	0.0315068	No	0			GI lots of coarse grey fur	1	0	0	0	N			1:800	Neg
TN Coyo-26	March 3 2022	Campbell Co, TN	F	9.8	4/9	0.103	0.0105102	0.304	0.0310204	No	0			GI fur and mammal bones	1	0	0	0	N			1:400	Neg
TN Coyo-27	March 3 2022	Campbell Co, TN	F	12.11	4/9	0.108	0.00891825	0.4	0.0330306	No	0			GI hair	1	0	0	0	N			1:400	Neg
TN Coyo-28	March 3 2022	Campbell Co, TN	F	11.95	4/9	0.117	0.00979079	0.38	0.0317992	Yes	4	1	3	GI fur and mammal bones	1	0	0	0	N			1:800	Neg
TN Coyo-29	March 11 2022	Campbell Co, TN	M	13.3	3/9	0.111	0.00834586	0.28	0.0210526	No	0			GI fur and mammal bones	1	0	0	0	N			1:100	Neg
TN Coyo-30	March 11 2022	Campbell Co, TN	M	17.56	5/9	0.112	0.00637813	0.38	0.0216401	No	0								N			1:800	Neg
TN Coyo-31 (22-63)	March 18 2022	Knox Co, TN	M	10.4	1/9	0.124	0.0119231	0.46	0.0442308	Yes	109	43	66						positive (1)	Neg	NA, not enough	1:1600	Neg
Tn Coyo-32	April 24 2022	Campbell Co, TN	M	12.16	4/9	0.106	0.00871711	0.24	0.0197368	Yes	5	3	2						N			1:200	Neg
TN Coyo-33	October 29 2022	Knox Co, TN (Middlebrooke pike)	M	17.3	5/9	0.12	0.00693642	0.3	0.017341	No	0			GI - fur and adipose	1	0	0	0	N			>1:3200	Neg
TN Coyo-34	December 16 2022	Campbell Co, TN	F	15	5/9	0.14	0.00933333	0.42	0.028	No	0			GI - fur	1	0	0	0	positive (1)	Neg	NA,not enough	>1:3200	Neg
TN Coyo-35	December 16 2022	Campbell Co, TN	M	14.98	5/9	0.12	0.00801068	0.3	0.0200267	No	0			GI - small rodents	1	0	0	0	N			1:1600	Neg
TN Coyo-36	December 16 2022	Campbell Co, TN	F	14.22	6/9	0.1	0.00703235	0.22	0.0154712	Yes	1	1	0						N			1:100	Neg
TN Coyo-37	December 19 2022	Campbell Co, TN	F	12.92	4/9	0.12	0.00928793	0.32	0.0247678	No	0			GI- fur	1	0	0	0	N			Neg	Neg
TN Coyo-38	December 19 2022	Campbell Co, TN	M	15.5	5/9	0.14	0.00903226	0.36	0.0232258	Yes	11	6	5						N			1:200	Neg
TN Coyo-39	December 19 2022	Campbell Co, TN	M	10.93	4/9	0.1	0.00914913	0.26	0.0237877	No	0			GI very full of fur, bones, and msucle slabs	1	0	0	0	N			1:400	Neg
TN Coyo-40	December 19 2022	Campbell Co, TN	F	10.75	5/9	0.11	0.0102326	0.32	0.0297674	No	0			GI very full of fur, bones, and muscle slabs	1	0	0	0	N			1:200	Neg
TN Coyo-41	January 3 2023	Campbell Co, TN	F	12.1	3/9	0.16	0.0132231	0.46	0.0380165	Yes	8	5	3						N			1:200	Neg
TN Coyo-42	January 3 2023	Campbell Co, TN	F	11.7	4/9	0.12	0.0102564	0.3	0.025641	No	0			Straw and brown ingesta	0	0	1	0	N			Neg	Neg
TN Coyo-43	January 3 2023	Campbell Co, TN	F	11	4/9	0.08	0.00727273	0.34	0.0309091	No	0			Fur and brown ingesta	1	0	0	0	N			1:200	Neg
TN Coyo-44	January 3 2023	Campbell Co, TN	F	11.33	4/9	0.12	0.0105914	0.24	0.0211827	No	0			GI full of grass and unidentifiable muscle	0	0	1	0	N			1:200	Neg
TN Coyo-45	January 3 2023	Campbell Co, TN	M	11.93	3/9	0.1	0.00838223	0.3	0.0251467	Yes	3	2	1	GI grass, fur, and muscle tissue	1	0	1	0	N			1:100	Neg
TN Coyo-46	January 4 2023	Campbell Co, TN (WMA not farm)	M	12.54	4/9	0.1	0.00797448	0.22	0.0175439	No	0								N			Neg	Neg
TN Coyo-47	January 4 2023	Campbell Co, TN (WMA not farm)	F	13.14	3/9	0.12	0.00913242	0.3	0.0228311	No	0								N			1:200	Neg
TN Coyo-48	January 6 2023	Campbell Co, TN	F	10.67	5/9	0.1	0.00937207	0.36	0.0337395	Yes	1	0	1	GI mostly grass	0	0	1	0	N			1:200	Neg
TN Coyo-49	January 6 2023	Campbell Co, TN (WMA not farm)	F	10.58	4/9	0.12	0.0113422	0.24	0.0226843	Yes	4	2	2						positive (1)	Neg	NA, not enough	Neg	Neg
TN Coyo-50	January 6 223	Campbell Co, TN	F	14.9	5/9	0.1	0.00671141	0.3	0.0201342	Yes	34	15	19	GI full of fur	1	0	0	0	N			Neg	Neg
TN Coyo-51	January 7 2023	Campbell Co, TN	M	13.43	5/9	0.16	0.0119136	0.44	0.0327625	Yes	2	0	2	GI full of grass	0	0	1	0	N			1:800	35.67
TN Coyo-52	January 10 2023	Campbell Co, TN	F	13.1	5/9	0.12	0.00916031	0.3	0.0229008	Yes	19	15	4	GI grass	0	0	1	0	N			1:800	Neg
TN Coyo-53	January 10 2023	Campbell Co, TN	M	14.7	4/9	0.16	0.0108844	0.46	0.0312925	Yes	3	1	2	Gi large slabs of skin with black fur	1	0	0	0	N			1:1600	Neg
TN Coyo-54	January 15 2023	Campbell Co, TN (WMA not farm)	F	10.48	4/9	0.12	0.0114504	0.4	0.0381679	No	0			GI fawn hooves and fur	1	0	0	0	N			1:3200	35.73
TN Coyo-55	January 15 2023	Campbell Co, TN (WMA not farm)	M	14.41	5/9	0.12	0.00832755	0.44	0.0305344	No	0			GI small mammal bones and muscle	1	0	0	0	N			1:100	Neg
TN Coyo-56	January 15 2023	Campbell Co, TN (WMA not farm)	F	13.66	5/9	0.12	0.00878477	0.32	0.0234261	Yes	15	7	8	GI straw and fur	1	0	1	0	N			1:1600	Neg
TN Coyo-57	January 18 2023	Campbell Co, TN (WMA not farm)	M	12.25	5/9	0.1	0.00816327	0.34	0.0277551	Yes	4	2	2						N			1:200	Neg
TN Coyo-58	January 18 2023	Campbell Co, TN (WMA not farm)	F	11.51	5/9	0.12	0.0104257	0.3	0.0260643	Yes	3	2	1						N			1:100	20.8
TN Coyo-59	January 29 2023	Campbell Co, TN	F	10.15	5/9	0.087	0.00857143	0.2	0.0197044	No	0			GI grass	0	0	1	0	N			1:25	Neg
TN Coyo-60	February 1 2023	Campbell Co, TN (WMA not farm)	M	11.08	4/9	0.105	0.00947653	0.29	0.0261733	Yes	4	2	2	GI grass and Physaloptera	0	0	1	0	positive (1)	Neg	NA, not enough	>1:3200	Neg
TN Coyo-61	Febrary 3 2023	Campbell, Co TN (WMA)	F	11.26	5/9	0.098	0.00870337	0.24	0.0213144	Yes	2	2	0						N			1:100	Neg
TN Coyo-62	February 5 2023	Blount Co, TN by airport	F	9.69	4/9	0.106	0.0109391	0.34	0.0350877	No	0			GI large leaves and fur	1	0	1	0	N			Neg	31.4
TN Coyo-63	February 5 2023	Blount Co, TN by airport	M	16.46	4/9	0.104	0.00631835	0.34	0.0206561	Yes	23	11	12						positive (3)	positive (3)	Neg	1:100	Neg
TN Coyo-64	February 6 2023	Blount Co, TN by airport	M	14.4	4/9	0.098	0.00680556	0.28	0.0194444	No	0								N			Neg	Neg
TN Coyo-65	February 10 2023	Campbell Co not Wma	F	9.81	4/9	0.116	0.0118247	0.34	0.0346585	No	0								N			1:400	Neg
TN Coyo-66	February 18 2023	Campbell Co not Wma	F	10.06	3/9	0.105	0.0104374	0.38	0.0377734	No	0			GI feathers and grass	0	1	1	0	N			1:200	34.43
TN Coyo-67	February 18 2023	Campbell Co not Wma	F	10.36	3/9	0.096	0.00926641	0.294	0.0283784	No	0			GI feathers	0	1	0	0	N			1:200	35.86
TN Coyo-68	March 4 2023	Campbell Co in WMA	M	11.59	3/9	0.139	0.0119931	0.32	0.02761	Yes	22	16	6	GI thick coarse black hair - suspect elk	1	0	0	0	N			Neg	36.2
TN Coyo-69	March 5 2023	Campbell Co in WMA	M	12.64	4/9	0.129	0.0102057	0.3	0.0237342	Yes	4	2	2	GI clumps of brown fur	1	0	0	0	positive (3)	positive (1)	NA, not enough	Neg	35.8
TN Coyo-70	March 13 2023	Campbell Co in WMA	F	7.63	3/9	0.068	0.00891219	0.18	0.0235911	No	0			GI fur and grass	1	0	1	0	N			1:200	Neg
TN Coyo-71	March 13 2023	Campbell Co in WMA	M	11.32	4/9	0.094	0.00830389	0.26	0.0229682	No	0			GI plastic and plastic gears, some grass and fur	0	0	1	1	N			1:25	Neg
TN Coyo-72	May 9 2023	Maynardville TN (Union county)	F	14.3	5/9	0.126	0.00881119	NA		No	0			GI seeds and grass with occasional slabs of skin	1	0	1	0	N			1:100	Neg
TN Coyo-73	May 14 2023	Blount Co, TN by airport	F	12.8	5/9	0.098	0.00765625	0.26	0.0203125	Yes	7	2	5						positive (2)	Neg	NA, not enough	Neg	Neg
SC-01	2019-04-26	McCormick, SC	F	15.29	5/9	0.1	0.00654022	0.34	0.0222368	Yes	4	3	1	Four whole neonatal rabbits, the ears and legs of an adult rabbit, pieces of a fawn, and several other unidentifiable body parts	1	0	0	0	NA, no serum	NA, no serum	NA, no serum		NA
SC-03	2018-12-03	McCormick, SC	F	NA, only antemortem samples															N			NA	NA
SC-04	2018-12-03	McCormick, SC	F	NA, only antemortem samples															N			1:800	NA
SC-05	2018-12-04	McCormick, SC	F	15.56	2.5/9	0.1	0.00642674	0.46	0.029563	Yes	9	5	4	The stomach contains 18 rocks (irregular large gravel-type; 1-3 cm diameter), mud, and scant mixed bird parts (2 feet found).	0	1	0	1	N			1:400	Neg
SC-07	2019-01-25	McCormick, SC	F	10.94	4/9	0.1	0.00914077	0.2	0.0182815	No	0								NA, no serum	NA, no serum	NA, no serum	NA, no serum	Neg
SC-08	2018-12-05	McCormick, SC	F	NA, only antemortem samples															N			1:400	NA
SC-09	2018-12-05	McCormick, SC	F	12.87	4/9	0.08	0.00621601	0.32	0.024864	Yes	31	9	22	Fur and small mammal bones in stomach, normal brown digesta and small rocks in SI	1	0	0	0	N			1:200	Neg
SC-10	2018-12-06	McCormick, SC	F	NA, only antemortem samples															positive (3)	positive (3)	Pos (1:1280)	1:3200	NA
SC-11	2018-12-07	McCormick, SC	M	14.37	4/9	0.1	0.00695894	0.2	0.0139179	No	0								N			1:50	NA
SC-12	2018-12-07	McCormick, SC	F	NA, only antemortem samples															positive (Ghost)	Neg	Neg	1:100	NA
SC-13	2018-12-07	McCormick, SC	F	NA, only antemortem samples															N			Neg	NA
SC-16	2019-11-05	McCormick, SC	F	13.49	5/9	0.1	0.0074129	0.24	0.017791	Yes	3	1	2	Thick grass and brown ingesta	0	0	1	0	NA, no serum	NA, no serum	NA, no serum	NA, no serum	33.75
SC-17	2019-11-27	McCormick, SC	F	9.07	2.5/9	0.08	0.00882029	0.285	0.0314223	Yes	6	4	2						N			1:25	Neg
SC-18	2018-12-12	McCormick, SC	F	NA, only antemortem samples															N			1:1600	NA
SC-19	2018-12-12	McCormick, SC	F	NA, only antemortem samples															N			1:400	NA
SC-20	2018-12-12	McCormick, SC	F	NA, only antemortem samples															N			1:200	NA
SC-21	2018-12-12	McCormick, SC	M	NA, only antemortem samples															N			1:1600	NA
SC-22	2018-12-12	McCormick, SC	F	NA, only antemortem samples															N			1:400	NA
SC-23	2018-12-12	McCormick, SC	F	NA, only antemortem samples															N			Neg	NA
SC-24	2018-12-13	McCormick, SC	F	NA, only antemortem samples															N			1:3200	NA
SC-25	2018-12-13	McCormick, SC	F	NA, only antemortem samples															positive (1)	positive (Ghost)	Neg	1:400	NA
SC-27	2018-12-13	McCormick, SC	F	NA, only antemortem samples															positive (Ghost)	positive (Ghost)	Neg	1:100	NA
SC-28	2018-12-15	McCormick, SC	M	NA, only antemortem samples															positive (2)	positive (Ghost)	Neg	1:200	NA
SC-30	2018-12-16	McCormick, SC	M	NA, only antemortem samples															N			1:1600	NA
SC-31	2018-12-18	McCormick, SC	M	NA, only antemortem samples															N			1:200	NA
SC-32	2018-12-18	McCormick, SC	F	NA, only antemortem samples															N			1:1600	NA
SC-33	2018-12-18	McCormick, SC	M	NA, only antemortem samples															positive (1)	positive (Ghost)	Neg	1:400	NA
SC-34	2018-12-18	McCormick, SC	F	NA, only antemortem samples															positive (Ghost)	Neg	Neg	1:400	NA
SC-36	2019-02-26	McCormick, SC	F	NA, only antemortem samples															positive (Ghost)	Neg	Neg	Neg	NA
SC-38	2019-03-01	McCormick, SC	M	NA, only antemortem samples															N			1:200	NA
SC-45	2020-01-18	McCormick, SC	M	NA, only antemortem samples															N			1:100	NA
SC-48	2020-01-28	McCormick, SC	M	NA, only antemortem samples															N			1:200	NA
SC-49	2020-01-30	McCormick, SC	F	NA, only antemortem samples															N			1:800	NA
SC-51	2020-02-03	McCormick, SC	F	NA, only antemortem samples															N			1:400	NA
SC-53	2020-02-08	McCormick, SC	F	NA, only antemortem samples															N			1:200	NA
SC-55	2020-02-09	McCormick, SC	M	NA, only antemortem samples															N			1:200	NA
SC-57	2020-03-18	McCormick, SC	F	9.36	3/9	0.06	0.00641026	0.24	0.025641	No	0								NA, no serum	NA, no serum	NA, no serum	NA, no serum	Neg
SC-72	2021-11-24	McCormick, SC	M	15.7	4/9	0.12	0.00764331	0.29	0.0184713	No	0			Corn	0	0	0	1	NA, no serum	NA, no serum	NA, no serum	NA, no serum	Neg
SC-75	2021-11-12	McCormick, SC	F	11.9	4/9	0.08	0.00672269	0.24	0.0201681	Yes	13	6	7	Full of brown and white hair	1	0	0	0	NA, no serum	NA, no serum	NA, no serum	NA, no serum	33.95
SC-77	2021-01-16	McCormick, SC	F	NA, only antemortem samples															positive (3)	negative	Neg	1:400	NA
SC-79	2021-01-19	McCormick, SC	M	NA, only antemortem samples															N			1:400	NA
SC-82	2021-01-20	McCormick, SC	F	NA, only antemortem samples															N			1:3200	NA
SC-86	2021-01-22	McCormick, SC	M	NA, only antemortem samples															N			1:200	NA
SC-69	2022-01-13	McCormick, SC	F	10.5	3/9	0.109	0.010381	0.4	0.0380952	No	0								N			1:100	Neg
SC-87	2022-01-20	McCormick, SC	F	11.19	4/9	0.088	0.00786416	0.18	0.0160858	No	0			Copper band labeled CID 19347-5 and small avian bone fragments	0	1	0	0	N			1:100	Neg
SC-89	2022-03-17	McCormick, SC	F	11.86	2/9	0.111	0.00935919	0.34	0.0286678	Yes	25	10	15	Mice	1	0	0	0	N			1:200	Neg
SC-NOID 1	2018-12-22	McCormick, SC	F	13.12	4/9	0.08	0.00609756	0.22	0.0167683	No	0			The stomach is nearly 100% full of coarse, gray hair and rare skin and few bone fragments	1	0	0	0	NA, no serum	NA, no serum	NA, no serum	NA, no serum	Neg
SC-NOID 2	2018-12-03	McCormick, SC	F	13.3	4/9	0.1	0.0075188	0.26	0.0195489	Yes	58	33	25	The stomach is about 50% full and contains hair and fragments of mammalian bones	1	0	0	0	NA, no serum	NA, no serum	NA, no serum	NA, no serum	Neg
